# Supplementary material for: Leveraging the potential of 1.0-mm i.d. columns in UHPLC-HRMS-based untargeted metabolomics
Source: Anal Bioanal Chem. 2024 Oct 24;417(13):2837–47. doi: 10.1007/s00216-024-05588-z (PMC12053354; doi:10.1007/s00216-024-05588-z)
Supplement: Supplementary file 2 — Supplementary file2 (XLSX 28 KB) [file 216_2024_5588_MOESM2_ESM.xlsx]

## Sheet: Foglio1
Name	Molecular formula
(+/-)18-HEPE	C20H30O3
(±)11(12)-EET	C20H32O3
(±)-Malic acid	C4H6O5
(2E)-hexadecenoylcarnitine	C23H43NO4
(4R)-5-Hydroxy-L-leucine	C6H13NO3
(E)-2-Butenyl-4-methyl-threonine	C7H8N4O3
(R)-3-Hydroxy myristic acid	C14H28O4
(S)-3,4-Dihydroxybutyric acid	C4H8O4
1,7-Dimethyluric acid	C7H8N4O3
11(R)-HETE	C20H32O3
11(Z),14(Z),17(Z)-Eicosatrienoic acid	C20H34O2
11(Z),14(Z)-Eicosadienoic Acid	C20H36O2
11-Aminoundecanoic acid	C11H23NO2
11-dehydro Thromboxane B2	C20H32O6
11β-13,14-dihydro-15-keto Prostaglandin F2α	C20H34O5
12-Epileukotriene B4	C20H32O4
13,14-Dihydro-15-keto Prostaglandin A2	C20H30O4
15-Deoxy-Δ12,14-prostaglandin A1	C20H30O3
15-Keto prostaglandin A1	C20H30O4
16alpha-hydroxydehydroepiandrosterone 3-sulfate	C19H28O6S
1-Deoxy-5-O-phosphonopent-2-ulose	C5H11O7P
1-Methylhistidine	C7H11N3O2
1-Methylspermidine	C8H21N3
1-Methyluric acid	C6H6N4O3
2,3-Diphosphoglyceric acid	C3H8O10P2
20-hydroxy-leukotriene E4	C23H37NO6S
2-Aminoadenosine	C10H14N6O4
2-Aminobutyric acid	C4H9NO2
2'-Deoxycytidine	C9H13N3O4
2'-Deoxyguanosine 5'-monophosphate (dGMP)	C10H14N5O7P
2'-Deoxyinosine	C10H12N4O4
2-Deoxypentose	C5H10O4
2'-Deoxyuridine	C9H12N2O5
2'-Deoxyuridine-5-monophosphate	C9H13N2O8P
2-Hexenoylcarnitine	C13H23NO4
2-Hydroxyhippuric acid	C9H9NO4
2-Hydroxymyristoylcarnitine	C21H41NO5
2-Hydroxypurine	C5H4N4O
2-Hydroxyvaleric acid	C5H10O3
2-Ketobutyric acid	C4H6O3
2-Keto-glutaramic acid	C5H7NO4
2-Methylbutyroylcarnitine	C12H23NO4
2-Methylhippuric acid	C10H11NO3
2-Octenoylcarnitine	C15H27NO4
2'-O-Methylinosine	C11H14N4O5
2-Sulfosuccinic acid	C4H6O7S
2-trans,4-cis-Decadienoylcarnitine	C17H29NO4
3, 5-Tetradecadiencarnitine	C21H37NO4
3,5-Dihydroxyphenylglycine	C8H9NO4
3a,7a-Dihydroxy-5b-cholestan-26-oic acid	C27H46O4
3a,7a-Dihydroxycholanoic acid	C24H40O4
3beta,7alpha-Dihydroxy-5-cholestenoate	C27H44O4
3b-Hydroxy-5-cholenoic acid	C24H38O3
3-Hydroxy-5-tetradecenoylcarnitine	C21H39NO5
3-Hydroxybutyric acid	C4H8O3
3-Hydroxybutyrylcarnitine	C11H21NO5
3-hydroxydecanoyl carnitine	C17H33NO5
3-hydroxydodecanoyl carnitine	C19H37NO5
3-Hydroxyhexadecanoylcarnitine	C23H45NO5
3-Hydroxyhexanoylcarnitine	C13H25NO6
3-Hydroxyisovalerylcarnitine	C12H23NO6
3-hydroxyoctanoylcarnitine	C15H29NO5
3-Hydroxypyridine	C5H5NO
3-Hydroxysebacic acid	C10H18O5
3-Indoxyl sulphate	C8H7NO4S
3-Methoxyphenylacetic acid	C9H10O3
3-Methylglutarate	C6H10O5
3-Methylhistidine	C7H11N3O2
3-Methylxanthine	C6H6N4O3
3-O-beta-D-galactosyl-sn-glycerol	C9H18O9
3-Oxalomalic acid	C6H6O8
3-oxopalmitic acid	C16H30O4
3-oxovaleric acid	C5H8O4
3-phosphoglyceric acid	C3H7O7P
4-Aminohippuric acid	C9H10N2O3
4-guanidinobutanal	C5H11N3O
4-Guanidinobutyric acid	C5H11N3O2
4-Hydroxybenzaldehyde	C7H6O2
4-Hydroxybenzoic acid	C7H6O3
4-Hydroxybutyric acid (GHB)	C4H8O3
4-Hydroxyphenylacetylglycine	C10H11NO4
4-Hydroxyproline	C5H9NO3
4-Methylene-2-oxoglutarate	C6H6O5
4-Phenylbutyric acid	C10H12O2
4-Phenylbutyrylglutamine	C15H20N2O4
4-Pyridoxic acid	C8H9NO4
5,6-Dihydrouridine	C9H14N2O6
5-Acetylamino-6-amino-3-methyluracil	C7H10N4O3
5-Amino-D-isoleucine	C6H14N2O2
5-Aminonicotinic acid	C6H6N2O2
5-Aminovaleric acid	C5H11NO2
5'-dehydroadenosine	C10H11N5O4
5-Dihydrotestosterone glucuronide	C25H38O8
5-guanidino-2-oxopentanoic acid	C6H11N3O3
5-Hydroxyindole-3-acetic acid	C10H9NO3
5-hydroxyisouric acid	C5H4N4O4
5-Hydroxytryptophan	C11H12N2O3
5-Methoxy-L-tryptophan	C12H14N2O3
5-Methyluridine	C10H14N2O6
5-Phenylvaleric acid	C11H14O2
5-Propynyluracil	C7H6N2O2
5'-S-Methyl-5'-thioadenosine	C11H15N5O3S
5-Tetradecenoylcarnitine	C21H39NO4
5α-Dihydrotestosterone	C19H30O2
6-Hydroxycaproic acid	C6H12O3
6-Methylnicotinamide	C7H8N2O
7-ketodeoxycholic acid	C24H38O5
7-Methylguanine	C6H7N5O
8-hydroxy-deoxyguanosine	C10H13N5O5
8-iso-15-keto Prostaglandin E2	C20H30O5
8-Isoprostaglandin E2	C20H32O5
9-Decenoylcarnitine	C17H31NO4
9-Oxononanoic acid	C9H16O3
Ac-Ala-OH	C5H9NO3
Acetylcholine	C7H15NO2
Acetyl-L-carnitine	C9H17NO4
Acetyl-L-methionine	C7H13NO3S
Acetyl-β-methylcholine	C8H17NO2
Adenine	C5H5N5
Adenosine	C10H13N5O4
Adenosine 5'-monophosphate	C10H14N5O7P
Adenosine diphosphate	C10H15N5O10P2
Adipic acid	C6H10O4
Adrenic acid	C22H36O2
Ala-Ala-Ala	C9H17N3O4
ALA-GLU	C8H14N2O5
Alanine betaine	C6H13NO2
Alanyl-leucine	C9H18N2O3
Ala-Val	C8H16N2O3
Allantoin	C4H6N4O3
alpha-ketoadipic acid	C6H8O5
alpha-Ketoglutaric acid	C5H6O5
Aminoadipic acid	C6H11NO4
Aminolevulinic acid	C5H9NO3
AMPA	C7H10N2O4
Androsterone sulfate	C5H6O5
Arabinosylhypoxanthine	C10H12N4O5
Arachidic acid	C20H40O2
Arachidonic acid	C20H32O2
Arachidoyl Ethanolamide	C22H45NO2
Arachidyl carnitine	C27H53NO4
Arg-Val	C11H23N5O3
Asn-Pro	C9H15N3O4
Asn-Val	C9H17N3O4
Asparagine	C4H8N2O3
Asp-Gln	C9H15N3O6
b-Ala-Lys	C9H19N3O3
beta-Aspartylaspartic acid	C8H12N2O7
Betaine	C5H11NO2
Bilirubin	C33H36N4O6
Biotin	C10H16N2O3S
Bis(2-ethylhexyl)adipate	C22H42O4
Butyrylcarnitine	C11H21NO4
C12-Carnitine	C19H37NO4
C14-Carnitine	C21H41NO4
C18-Carnitine	C25H49NO4
C8-Carnitine	C15H29NO4
Calcitriol	C27H44O3
Caprolactam	C6H11NO
Caproylglycine	C12H23NO3
Caprylic acid	C8H16O2
Capryloylglycine	C10H19NO3
Cervonoyl ethanolamide	C24H36O3
Cholesterol sulfate	C27H46O4S
Cholic acid	C24H40O6
Choline	C5H13NO
Choline Alfoscerate	C8H20NO6P
Citric acid	C6H8O8
CMPF	C12H16O6
Corticosterone	C21H30O4
Cortisol	C21H30O6
Creatine	C4H9N3O3
Creatinine	C4H7N3O
Cysteine-glutathione disulfide	C13H22N4O8S3
Cytidine 5'-diphosphocholine	C14H26N4O11P3
Cytidine 5'-monophosphate (hydrate)	C9H14N3O8P
Decanamide	C10H21NO
Decanoic acid	C10H20O2
Decanoylcarnitine	C17H33NO4
Deoxycholic Acid	C24H40O4
Deoxycholic acid glycine conjugate	C26H43NO5
Deoxyguanosine diphosphate (dGDP)	C10H15N5O10P2
D-Erythrose	C4H8O4
D-Erythro-sphingosine 1-phosphate	C18H38NO5P
D-Fructose	C6H12O6
D-Galactose	C6H12O6
D-Glucose	C6H12O6
D-Glucose 6-phosphate	C6H13O9P
D-Glutamine	C5H10N2O3
D-Homoproline	C6H11NO2
Dihydrothymine	C5H8N2O2
Dimethyl adipate	C8H14O4
Dimethylsphingosine	C20H37NO4
DL-Arginine	C6H14N4O2
DL-Homocysteine	C4H9NO2S
DL-Homoserine	C4H9NO3
DL-Mevalonic acid	C6H12O4
DL-Stachydrine	C7H13NO3
DL-α-Aminocaprylic acid	C8H17NO2
DL-β-Leucine	C6H13NO3
D-Mannose	C6H12O6
D-Mannose 6-phosphate	C6H13O9P
D-myo-Inositol 1,4-bisphosphate	C6H14O12P2
Docosahexaenoic Acid	C22H32O2
Dodecanedioic acid	C12H22O4
Dodecenoic acid	C12H22O2
D-Panthenol	C9H19NO4
D-Pipecolinic acid	C6H11NO2
D-Ribose-1-phosphate	C5H11O8P
D-Tryptophan	C11H12N2O2
D-Xylose	C5H10O5
Eicosapentaenoic acid	C20H30O2
Ethyl argininate	C8H18N4O2
Ethyl lactate	C5H10O3
Ethyl lysine	C8H18N2O2
Ethyl malate	C8H14O5
Folic acid	C19H19N7O6
Formyl-5-hydroxykynurenamine	C10H12N2O3
Formylkynurenine	C11H12N2O4
gamma-Aminobutyric acid	C4H9NO2
gamma-Aminobutyryl-lysine	C10H21N3O3
gamma-Butyrobetaine	C7H15NO2
gamma-Glu-gln	C10H17N3O6
Gamma-Hydroxybutyric acid	C4H8O3
gamma-L-glutamyl-L-tyrosine	C14H18N2O6
gamma-thiomethyl glutamate	C6H11NO4S
Gln-Gln	C10H18N4O5
Gluconic acid	C6H12O7
Glucosamine	C6H13NO5
Glucose 1-phosphate	C6H13O9P
Glucuronic acid-3,6-lactone	C6H8O6
Glu-Gly	C7H12N2O5
Glu-Ser	C8H14N2O6
Glutaric acid	C5H8O4
Glutaric anhydride	C5H6O3
Glutarylcarnitine	C12H21NO6
Glutaurine	C7H14N2O6S
Glu-Thr	C9H16N2O6
Glycerylphosphorylethanolamine	C5H14NO6P
Glycine	C2H5NO2
Glycochenodeoxycholic acid	C26H43NO5
Glycocholic acid	C26H43NO6
Glycodeoxycholic acid	C26H43NO5
Glycylglutamic acid	C7H12N2O5
Glycylglutamine	C7H13N3O4
Glycylproline	C7H12N2O3
Gly-DL-Phe	C11H14N2O3
Gly-Lys	C8H17N3O3
Glyoxylic acid	C2H2O3
Guanidinosuccinic acid	C5H9N3O4
Guanidoacetic acid	C3H7N3O2
Guanosine	C10H13N5O5
Guanosine 5'-diphosphate (GDP)	C10H15N5O11P2
Guanosine 5'-diphospho-D-mannose	C16H25N5O16P3
Guanosine 5'-diphospho-ß-L-fucose	C16H25N5O15P3
Guanosine monophosphate	C10H14N5O8P
Hexadecanamide	C16H33NO
Hexanoylcarnitine	C13H25NO4
Hexanoylglycine	C8H15NO3
Hippuric acid	C9H9NO4
His-Lys	C12H21N5O3
Histamine	C5H9N3
Homocitrulline	C7H15N3O3
Homo-L-arginine	C7H16N4O2
Homovanillic acid	C9H10O4
Hypoxanthine	C5H4N4O
Indole-3-acetic acid	C10H9NO2
Indole-3-lactic acid	C11H11NO3
Inosine	C10H12N4O5
Inosine-5'-monophosphate (IMP)	C10H13N4O8P
Inosinic acid	C10H13N4O8P
Isobutyric acid	C4H8O2
Isocitric acid	C6H8O7
Isoleucine	C6H13NO2
Isovalerylglycine	C7H13NO3
Itaconic acid	C5H6O4
Ketoleucine	C6H10O3
L-(-)-3-Phenyllactic acid	C9H10O3
L(-)-Carnitine	C7H15NO3
L-(-)-Methionine	C5H11NO2S
L-(-)-Threonine	C4H9NO3
L-(+)-Alanine	C3H7NO2
L-(+)-Citrulline	C6H13N3O3
L-(+)-Cysteine	C3H7NO2S
L-(+)-Lactic acid	C3H6O3
L-(+)-Leucine	C6H13NO2
Lactamide	C3H7NO2
L-Alanine methyl ester	C4H9NO2
L-Alanyl-L-proline	C8H14N2O3
L-Aspartic acid	C4H7NO4
L-Cystine	C6H12N2O4S2
Leu-Asp	C10H18N2O5
Leu-Leu	C12H24N2O3
Leu-Phe	C15H22N2O3
Leu-Pro	C11H20N2O3
L-gamma-Glutamyl-L-leucine	C11H20N2O5
L-gamma-Glutamyl-L-valine	C10H18N2O5
L-Glutamic acid	C5H9NO4
L-Glutamine	C5H10N2O3
L-Glutathione (reduced)	C10H17N3O6S
L-Glutathione oxidized	C20H32N6O12S2
L-Histidine	C6H9N3O2
L-Homocystine	C8H16N2O4S2
L-Iditol	C6H14O6
Linoleamide	C18H33NO
Linoleyl carnitine	C25H45NO4
Lipoxin B4	C20H32O5
L-Isoleucine	C6H13NO2
L-Kynurenine	C10H12N2O3
L-Lysine	C6H14N2O2
L-Norleucine	C6H13NO2
LPA 16:0	C19H39O7P
LPA 18:0	C21H43O7P
LPC 14:0	C22H46NO7P
LPC 16:0	C24H50NO7P
LPC 16:1	C24H48NO7P
LPC 18:0	C26H54NO7P
LPC 18:1	C26H52NO7P
LPC 20:1	C28H54NO7P
LPC 20:2	C28H54NO7P
LPC 20:3	C28H52NO7P
LPC 20:4	C28H50NO7P
LPC 20:5	C28H48NO7P
LPC 22:4	C30H54NO7P
LPC 22:5	C30H52NO7P
LPC 22:6	C30H50NO7P
LPC O-16:0	C24H52NO6P
LPC O-16:1	C24H50NO6P
LPE 16:0	C21H44NO7P
LPE 18:0	C23H48NO7P
LPE 18:1	C23H46NO7P
LPE 18:2	C23H44NO7P
LPE 20:0	C25H52NO7P
LPE 20:4	C25H44NO7P
LPE(22:6)	C27H44NO7P
L-Phenylalanine	C9H11NO2
L-Pyroglutamic acid	C5H7NO3
L-Serine	C3H7NO3
Lys-Glu	C11H21N3O5
Lys-Leu	C12H25N3O3
Maleic acid	C4H4O4
Malonic acid	C3H4O4
Met-Glu	C10H18N2O5S
Methionine sulfoxide	C5H11NO3S
Met-His	C11H18N4O3S
Methyl isonicotinate	C7H7NO2
Methyl tyrosinate	C10H13NO3
Methylmalonic acid	C4H6O4
Mevalonic acid	C6H12O4
Myristic Acid	C14H28O2
Myristoleic acid	C14H26O2
Myristyl sulfate	C14H30O4S
N(6)-Methyllysine	C7H16N2O2
N,N'-Dicyclohexylurea	C13H24N2O
N,N-Diethylethanolamine	C6H15NO
N,N-Dimethylglycine	C4H9NO2
N2,N2-Dimethylguanosine	C12H17N5O5
N2-Acetylornithine	C7H14N2O3
N2-Methylguanosine	C6H7N5O
N3,N4-Dimethyl-L-arginine	C8H18N4O2
N4-Acetylcytidine	C11H15N3O6
N6,N6,N6-Trimethyl-L-lysine	C9H20N2O2
N6-Me-Adenosine	C11H15N5O4
N8-Acetylspermidine	C9H21N3O
N-Acetyl-D-lactosamine	C14H25NO11
N-Acetyl-DL-serine	C5H9NO4
N-Acetyl-L-cysteine	C5H9NO3S
N-Acetyl-L-histidine	C8H11N3O3
N-Acetyl-L-leucine	C8H15NO3
N-Acetylneuraminic acid	C11H19NO9
N-Acetylputrescine	C6H14N2O
N-Acetylsphinganine	C20H41NO3
N-Acetylvaline	C7H13NO3
N-Docosanoylglycine	C24H47NO3
N-Ethylglycine	C4H9NO2
N-Heptadecanoylglycine	C19H37NO3
N-Heptanoylglycine	C9H17NO3
N-Hexanoylsphingosine	C24H47NO3
Niacinamide	C6H6N2O
Nicotinamide	C6H6N2O
Nicotinamide 1-oxide	C6H6N2O2
Nicotinamide adenine dinucleotide (NAD+)	C21H27N7O14P2
Nipecotic acid	C6H11NO2
N-lauroylglycine	C14H27NO3
N-Methyldioctylamine	C17H37N
n-methylsphingosine	C19H37NO3
N-Nonanoylglycine	C11H21NO3
Nonanoylcarnitine	C16H31NO4
N-Palmitoylglycine	C18H35NO3
N-Pentadecanoylglycine	C17H33NO3
N-Phenylacetylglutamine	C13H16N2O4
N-Propylurea	C4H10N2O
N-Tetracosanoylglycine	C26H51NO3
N-Tricosanoylglycine	C25H49NO3
N-Tridecanoylglycine	C15H29NO3
N-Undecanoylglycine	C13H25NO3
N-α-L-Acetyl-arginine	C8H16N4O3
O-Acetylserine	C5H9NO4
O-heptadecanoylcarnitine	C24H47NO4
Oleamide	C18H35NO
Oleic acid	C18H34O2
O-oleoylcarnitine	C25H47NO4
O-pentadecanoylcarnitine	C22H43NO4
ophthalmic acid	C11H19N3O6
Ornithine	C5H12N2O2
O-succinylcarnitine	C11H19NO6
Palmitamide	C16H33NO
Palmitelaidic acid	C16H30O2
Palmitic Acid	C16H32O2
Palmitoleic acid	C16H30O2
palmitoleoyl ethanolamide	C18H37NO2
Palmitoyl sphingomyelin	C39H79N2O6P
Palmitoylcarnitine	C23H45NO4
Pantothenic acid	C9H17NO5
Paraxanthine	C7H8N4O2
PC 21:1;O2	C29H56NO10P
PC 22:0	C28H56NO8P
PC 24:0	C32H64NO8P
PC 30:0	C38H76NO8P
PC 32:1	C40H78NO8P
PC 34:2	C42H80NO8P
PC 34:3	C42H78NO8P
PC 36:3	C44H82NO8P
PC 36:4	C44H80NO8P
PC 36:5	C44H78NO8P
PE 12:0	C17H34NO8P
PE 38:4	C43H78NO8P
PE 38:5	C43H76NO8P
Pentadecanoic acid	C15H30O2
Phe-Ile	C15H22N2O3
Phenylacetylglycine	C10H11NO3
Phenylalanylphenylalanine	C18H20N2O3
Phosphoenolpyruvic acid	C3H5O6P
Phosphoric acid	H3O4P
Pimelylcarnitine	C14H25NO6
Platelet-activating factor	C26H54NO7P
Pro-Hyp	C10H16N2O4
Prolinamide	C5H10N2O
Proline	C5H9NO2
Prolylleucine	C11H20N2O3
Propionylcarnitine	C10H19NO5
Prostaglandin E2	C20H32O5
Prostaglandin E3	C20H30O5
Pseudouridine	C9H12N2O6
Putrescine	C4H12N2
Pyridoxine	C8H11NO3
Pyruvic acid	C3H4O3
Resolvin D1	C3H4O3
Resolvin E1	C20H30O5
Ribothymidine	C10H14N2O6
S-3-oxodecanoyl cysteamine	C12H23NO2S
S-Adenosylhomocysteine	C14H20N6O5S
ser-thr	C7H14N2O5
SM 32:1;O2	C37H75N2O6P
SM 36:2;O2	C41H81N2O6P
SM 40:2;O2	C45H89N2O6P
Spermidine	C7H19N3
Sphingosine (d18:1)	C18H37NO2
Stearamide	C18H37NO
Suberic acid	C8H14O5
Succinic acid	C4H6O4
Succinic semialdehyde	C4H6O3
Succinyl proline	C9H13NO5
Succinylacetone	C7H10O4
Succinyladenosine	C14H17N5O8
Taurine	C2H7NO3S
Taurochenodeoxycholic Acid	C26H45NO6S
Testosterone sulfate	C19H28O5S
Tetrahydrobiopterin	C9H15N5O3
Tetrahydrocortisone	C21H32O5
Thiamine	C12H16N4OS
Thymidine	C10H14N2O5
Tiglylcarnitine	C12H21NO4
Tilarginine	C7H16N4O2
trans-2-Dodecenoylcarnitine	C19H35NO4
trans-3-Indoleacrylic acid	C11H9NO2
trans-Aconitic acid	C6H6O6
trimethylglycine	C5H11NO2
Trp-Glu	C16H19N3O5
Trp-His	C17H19N5O3
Trp-Phe	C20H21N3O3
Tyramine	C8H11NO
Tyr-Lys	C15H23N3O4
Undecanedioic acid	C11H20O4
Undecanoic acid	C11H22O2
Uracil	C4H4N2O2
Ureidosuccinic acid	C5H8N2O5
Uric acid	C5H4N4O3
Uridine	C9H12N2O6
Uridine 5'-diphosphogalactose	C15H24N2O17P2
Uridine monophosphate (UMP)	C9H13N2O9P
Urocanic acid	C6H6N2O2
Val-Asn	C9H17N3O4
Valeric acid	C5H10O2
Val-Glu	C10H18N2O5
Valine	C5H11NO2
Val-lys	C11H23N3O3
Valyl-4-hydroxyproline	C10H18N2O4
Valylvaline	C10H20N2O3
Xanthine	C5H4N4O2
Y-Glutamyl phosphate	C5H10NO7P
α-Aspartylphenylalanine	C13H16N2O5
β-Alanine	C3H7NO2
β-Nicotinamide mononucleotide	C11H15N2O8P
γ-Linolenic acid	C18H30O2
Υ-L-Glutamyl-L-glutamic acid	C10H16N2O7
